# Supplementary material for: Analysis of the correlation between RFC4 expression and tumor immune microenvironment and prognosis in patients with cervical cancer
Source: Front Genet. 2025 May 19;16:1514383. doi: 10.3389/fgene.2025.1514383 (PMC12127329; doi:10.3389/fgene.2025.1514383)
Supplement: Supplementary file 2 [file Table3.xlsx]

## Sheet: Sheet 1
Supplementary Table S3. Correlation analysis between RFC4 and immunostimulators.
Gene	Immunostimulators	Correlation	P value	Significance
RFC4	TNFRSF8	-0.176053	0.00199319	**
RFC4	TNFSF13B	-0.16508	0.00378197	**
RFC4	IL2RA	-0.156648	0.00603322	**
RFC4	TNFSF9	-0.136804	0.01664	*
RFC4	TNFSF14	-0.13103	0.0218713	*
RFC4	KLRC1	-0.128271	0.024838	*
RFC4	NT5E	-0.122594	0.0320464	*
RFC4	CD86	-0.113236	0.047807	*
RFC4	CD28	-0.103235	0.0713415
RFC4	PVR	-0.102403	0.0736628
RFC4	TMIGD2	-0.0904134	0.114485
RFC4	CXCL12	-0.0864006	0.131547
RFC4	CD48	-0.0814196	0.155377
RFC4	CD70	-0.0801716	0.16183
RFC4	ENTPD1	-0.0791986	0.166999
RFC4	TNFSF13	-0.0783127	0.171812
RFC4	IL6	-0.0768239	0.180131
RFC4	TNFRSF9	-0.0763948	0.182584
RFC4	KLRK1	-0.0726692	0.204918
RFC4	LTA	-0.0715137	0.21223
RFC4	TNFRSF4	-0.0703967	0.219476
RFC4	CD27	-0.050862	0.375265
RFC4	ICOS	-0.0354779	0.536401
RFC4	CXCR4	-0.0324829	0.571365
RFC4	HHLA2	-0.0152085	0.791035
RFC4	CD80	-0.0136953	0.811415
RFC4	TNFSF4	-0.00656772	0.908906
RFC4	TNFRSF17	-0.00431739	0.940044
RFC4	MICB	0.00516762	0.928266
RFC4	TNFRSF14	0.00654267	0.909251
RFC4	TNFRSF13B	0.00681281	0.905522
RFC4	CD40LG	0.0249461	0.663809
RFC4	TNFSF18	0.038922	0.497564
RFC4	CD40	0.0453337	0.429425
RFC4	IL6R	0.0469248	0.413392
RFC4	RAET1E	0.0559543	0.329283
RFC4	CD276	0.0702261	0.220598
RFC4	TNFSF15	0.0721257	0.208334
RFC4	ICOSLG	0.123082	0.0313625	*
RFC4	TNFRSF25	0.127618	0.0255879	*
RFC4	TNFRSF18	0.200821	0.000408332	***
RFC4	TNFRSF13C	0.243024	1.72034e-05	***
RFC4	ULBP1	0.256426	5.53393e-06	***
Note: *: P<0.05,*: P<0.01,*: P<0.001.
