# Supplementary material for: Analysis of the correlation between RFC4 expression and tumor immune microenvironment and prognosis in patients with cervical cancer
Source: Front Genet. 2025 May 19;16:1514383. doi: 10.3389/fgene.2025.1514383 (PMC12127329; doi:10.3389/fgene.2025.1514383)
Supplement: Supplementary file 3 [file Table4.xlsx]

## Sheet: Sheet 1
Supplementary Table S4. Correlation analysis between RFC4 and immunoinhibitors.
Gene	Immunostimulators	Correlation	P value	Significance
RFC4	PDCD1LG2	-0.181635	0.00141829	**
RFC4	KIR2DL3	-0.167064	0.00337763	**
RFC4	CD244	-0.133766	0.019237	*
RFC4	IDO1	-0.118347	0.038543	*
RFC4	HAVCR2	-0.105246	0.0659693
RFC4	CD160	-0.0973369	0.0891741
RFC4	CD96	-0.0874974	0.1267
RFC4	LAG3	-0.0806236	0.15947
RFC4	PDCD1	-0.0795759	0.16498
RFC4	KIR2DL1	-0.0779552	0.173783
RFC4	CD274	-0.0770189	0.179025
RFC4	IL10	-0.0755419	0.18753
RFC4	CTLA4	-0.0751757	0.189685
RFC4	TGFBR1	-0.0602999	0.293048
RFC4	TIGIT	-0.0583175	0.309234
RFC4	BTLA	-0.0494636	0.388552
RFC4	KDR	-0.0489213	0.393781
RFC4	TGFB1	-0.0436023	0.447273
RFC4	CSF1R	-0.0382079	0.505492
RFC4	ADORA2A	0.0715095	0.212257
RFC4	LGALS9	0.14216	0.0128007	*
RFC4	VTCN1	0.219506	0.000108213	***
RFC4	IL10RB	0.260619	3.82987e-06	***
Note: *: P<0.05,*: P<0.01,*: P<0.001.
