# Supplementary material for: Analysis of the correlation between RFC4 expression and tumor immune microenvironment and prognosis in patients with cervical cancer
Source: Front Genet. 2025 May 19;16:1514383. doi: 10.3389/fgene.2025.1514383 (PMC12127329; doi:10.3389/fgene.2025.1514383)
Supplement: Supplementary file 4 [file Table1.xlsx]

## Sheet: Sheet 1
Supplementary Table S1 Analysis of differentially expressed genes at different expression levels of RFC4
symbol	logFC	AveExpr	t	P value	FDR	B	diffsig
ELFN2	-1.28349	-4.31305	-3.53552	0.000470107	0.0249157	-0.304732	Down
DSCR8	-1.28531	-8.22361	-3.08952	0.00218941	0.0310954	-1.67486	Down
CDA	-1.09467	2.64674	-4.52414	8.69266e-06	0.000150868	3.08087	Down
GPR78	-1.57288	-1.83323	-4.28597	2.44165e-05	0.000346842	2.10662	Down
TRIM40	-1.56362	-6.70577	-4.21901	3.23812e-05	0.000434599	1.84108	Down
PCDHGB1	-1.48487	-5.01573	-4.13532	4.58518e-05	0.000573881	1.51443	Down
BRINP3	-1.15338	-7.8504	-4.00556	7.77619e-05	0.000886919	1.01954	Down
CYP3A7	-1.41866	-5.35354	-3.9361	0.000102602	0.00110577	0.760437	Down
PCDHGC4	-1.14457	-6.15545	-3.86131	0.00013768	0.00139055	0.486068	Down
TFF1	-2.29548	-1.5119	-3.84534	0.000146518	0.00146339	0.428086	Down
ZNF492	-1.15914	-7.01566	-3.76332	0.000201018	0.00188434	0.133765	Down
GCKR	-1.05181	-4.1872	-3.62329	0.000340552	0.00288029	-0.355315	Down
TTR	-1.53601	-7.2211	-3.6131	0.000353649	0.0029577	-0.390246	Down
TFPI2	-1.34344	0.278636	-3.58977	0.000385428	0.00315602	-0.469857	Down
PLA2G2C	-1.13001	-7.29839	-3.56904	0.000415917	0.0033523	-0.540241	Down
ELFN2	-1.28349	-4.31305	-3.53778	0.000466179	0.00366869	-0.645624	Down
S100P	-1.11134	6.73631	-3.49592	0.000542439	0.00414877	-0.785407	Down
MYO7B	-1.09586	-2.16159	-3.45942	0.000618315	0.00459843	-0.906038	Down
SLC6A13	-1.05495	-4.57574	-3.4427	0.000656291	0.0048153	-0.960908	Down
IGSF23	-1.3753	-6.9461	-3.44133	0.000659503	0.00483099	-0.9654	Down
SLC18A3	-1.29771	-8.27323	-3.43239	0.000680779	0.00495257	-0.994614	Down
KLK2	-1.44692	-6.14841	-3.38495	0.000804879	0.00565647	-1.14853	Down
ALPP	-1.61484	-3.18875	-3.37581	0.000831093	0.00579993	-1.17796	Down
GAL	-1.49129	-1.51618	-3.30918	0.00104762	0.00696272	-1.39025	Down
PPBP	-1.41124	-3.24325	-3.30244	0.00107223	0.00709222	-1.41151	Down
ALOX15B	-1.00995	0.453746	-3.29527	0.00109898	0.00722668	-1.43407	Down
ERVV-1	-1.23929	-7.10619	-3.26731	0.0012094	0.00778577	-1.52164	Down
MYPN	-1.02358	-7.16872	-3.2669	0.0012111	0.00779312	-1.52293	Down
CYP8B1	-1.04614	-5.64229	-3.2553	0.00125991	0.00805251	-1.55904	Down
INS	-1.10908	-8.89419	-3.23934	0.00133007	0.00841426	-1.60854	Down
HNF1B	-1.55397	-5.11358	-3.23875	0.00133272	0.0084281	-1.61036	Down
KLK3	-1.50257	-6.76446	-3.20132	0.00151203	0.00929668	-1.72554	Down
GPR20	-1.06049	-4.74369	-3.17794	0.00163516	0.0098923	-1.79687	Down
TINAG	-1.01143	-8.64071	-3.16639	0.0016993	0.0101984	-1.83191	Down
RPS4Y1	-1.19325	-7.98388	-3.15756	0.0017499	0.0104425	-1.85861	Down
RXFP4	-1.08805	-5.78137	-3.13957	0.00185739	0.0109507	-1.91284	Down
MT1A	-1.31535	-1.66152	-3.12631	0.00194044	0.0113132	-1.9526	Down
LBP	-1.26135	-5.24201	-3.08176	0.00224525	0.0127076	-2.08506	Down
ARL14	-1.12395	-0.773483	-3.07852	0.00226908	0.0128102	-2.09463	Down
SMIM6	-1.16126	-2.26104	-3.07804	0.00227261	0.0128214	-2.09604	Down
MAGEB2	-1.08569	-8.3924	-3.0703	0.00233051	0.0130546	-2.11884	Down
ORM2	-1.4804	-5.43627	-3.06233	0.00239153	0.0133218	-2.14227	Down
SLC44A5	-1.31091	-0.836106	-3.04914	0.00249581	0.0137621	-2.18093	Down
C20orf141	-1.42547	-5.24614	-3.04528	0.0025271	0.0138803	-2.19221	Down
PHGR1	-1.40192	-7.77601	-3.02949	0.00265892	0.0144273	-2.23822	Down
SLC22A31	-1.01099	-4.06357	-2.98389	0.00307572	0.0161767	-2.3698	Down
PRSS3	-1.33874	-0.128692	-2.9006	0.00399479	0.0197958	-2.60528	Down
MUC3A	-1.08661	-1.32407	-2.89642	0.00404689	0.0200099	-2.61692	Down
TCN1	-1.30422	1.48146	-2.86452	0.00446579	0.0216937	-2.70534	Down
FAM25G	-1.7871	-2.47872	-2.77436	0.00587148	0.0268142	-2.95016	Down
NPY	-1.08961	-8.27617	-2.74717	0.00636808	0.0285035	-3.02254	Down
CTSE	-1.30973	-1.80805	-2.73946	0.00651571	0.0290343	-3.04295	Down
REG4	-1.18271	-5.14274	-2.72901	0.00672063	0.0298073	-3.07051	Down
ALPI	-1.00773	-8.18876	-2.67689	0.00783216	0.0336508	-3.20646	Down
PLA2G2F	-1.10685	-2.38341	-2.65213	0.00841627	0.0354662	-3.27019	Down
SPINK1	-1.46197	-1.64386	-2.64421	0.00861103	0.0361009	-3.29044	Down
MT4	-1.09647	-8.55067	-2.63718	0.00878747	0.0365935	-3.30839	Down
LRRTM1	-1.11246	-6.82115	-2.62921	0.00899132	0.0372355	-3.32866	Down
LHX1	-1.13342	-5.13908	-2.61596	0.00933962	0.0383602	-3.36224	Down
GJB1	-1.35974	-2.67574	-2.59627	0.00987976	0.0398423	-3.41186	Down
ORM1	-1.23966	-3.57111	-2.57058	0.0106264	0.0422007	-3.47605	Down
UGT2B7	-1.2393	-3.95072	-2.55372	0.0111434	0.0438283	-3.51785	Down
INSL4	-1.04891	-7.07663	-2.52206	0.0121751	0.0467346	-3.59561	Down
FOLR1	-1.25846	-0.167313	-2.49938	0.0129656	0.049014	-3.65075	Down
SPINK6	-1.61153	-2.69372	-2.49864	0.012992	0.0490826	-3.65253	Down
KLK8	-1.27368	2.09901	-2.49313	0.0131913	0.0496586	-3.66586	Down
RFC4	1.15123	6.26038	22.1327	1.9346e-65	3.4819e-61	136.375	Up
TMEM44	1.03436	4.31511	10.7133	5.99521e-23	7.70727e-20	41.333	Up
RPL39L	1.28795	5.85613	10.1918	3.44189e-21	2.64341e-18	37.3852	Up
CNIH2	1.27322	1.75644	8.26516	4.31027e-15	1.04833e-12	23.7189	Up
DZIP1L	1.11255	1.07425	7.49619	7.162e-13	1.03121e-10	18.7565	Up
IQCJ-SCHIP1	1.01112	3.51072	7.07662	1.01507e-11	1.18631e-09	16.1885	Up
ABCC5	1.00591	4.57611	7.06844	1.06787e-11	1.22436e-09	16.1394	Up
MLF1	1.08633	4.55584	6.82203	4.82084e-11	4.98652e-09	14.6817	Up
CAMK2N2	1.34458	0.606145	6.73962	7.91453e-11	7.65837e-09	14.2027	Up
SYCP2	1.63726	3.76749	6.47924	3.68612e-10	2.90978e-08	12.7174	Up
LAMP3	1.07761	3.71784	6.38738	6.27773e-10	4.59295e-08	12.2039	Up
ROPN1B	2.17544	-1.4645	6.36188	7.27069e-10	5.19277e-08	12.0623	Up
TMSB15A	2.02955	1.1507	6.35502	7.56323e-10	5.33816e-08	12.0243	Up
GPC3	2.15098	1.26702	6.34023	8.23339e-10	5.72245e-08	11.9424	Up
RHBDL3	1.48475	-0.806272	6.30548	1.00453e-09	6.79683e-08	11.7507	Up
SYCE2	1.05423	1.76879	6.25312	1.35351e-09	8.73981e-08	11.4634	Up
BACH2	1.05265	-1.56235	6.10335	3.14448e-09	1.81975e-07	10.6518	Up
ARHGEF26	1.13007	1.291	6.07147	3.75527e-09	2.11211e-07	10.481	Up
FAXC	1.05116	1.84939	6.03856	4.50715e-09	2.5037e-07	10.3054	Up
FAM184A	1.05317	0.547697	6.03497	4.59774e-09	2.54124e-07	10.2862	Up
NXPH4	1.33724	3.52497	6.02802	4.77779e-09	2.59791e-07	10.2493	Up
GLS2	1.06811	1.86489	5.99134	5.84893e-09	3.07804e-07	10.0548	Up
VIPR1	1.00458	1.56823	5.706	2.73405e-08	1.22103e-06	8.5736	Up
ADRA2B	1.13852	-2.12224	5.5998	4.784e-08	1.96133e-06	8.03713	Up
HEY1	1.13688	1.93123	5.57846	5.34816e-08	2.15821e-06	7.9303	Up
FOXE3	1.62492	-2.41456	5.52978	6.88828e-08	2.68345e-06	7.68787	Up
RIPPLY3	1.33661	0.458597	5.51339	7.49781e-08	2.88345e-06	7.60666	Up
MYO3A	2.60495	-1.02701	5.48108	8.8573e-08	3.34903e-06	7.44712	Up
UGT2A1	2.32474	-7.3078	5.43559	1.11851e-07	4.01815e-06	7.2238	Up
C14orf39	2.18647	-3.55977	5.36149	1.63061e-07	5.42471e-06	6.86324	Up
DMRT2	2.68637	-2.07109	5.2814	2.43965e-07	7.66538e-06	6.47818	Up
SOX2	2.22071	2.94457	5.26756	2.61425e-07	8.09833e-06	6.41215	Up
SDK1	1.1715	0.906236	5.25129	2.83521e-07	8.67826e-06	6.33466	Up
GNAZ	1.1254	-0.175283	5.22461	3.23719e-07	9.72671e-06	6.20806	Up
CAND2	1.09431	-0.548965	5.21302	3.42859e-07	1.01493e-05	6.15323	Up
AKR1C1	1.55088	3.5921	5.18133	4.00959e-07	1.15476e-05	6.00383	Up
LHX2	1.23632	1.48216	5.13693	4.98652e-07	1.38928e-05	5.79582	Up
SMC1B	1.47998	1.2421	5.05378	7.47245e-07	1.95564e-05	5.41025	Up
SRPK3	1.03591	-0.264186	5.03023	8.37142e-07	2.15858e-05	5.30204	Up
STAG3	1.14691	2.55077	5.00599	9.40613e-07	2.35454e-05	5.19106	Up
DCHS2	1.60924	-4.68647	4.95384	1.20676e-06	2.94298e-05	4.9539	Up
WDR49	2.13825	-4.54842	4.89	1.63265e-06	3.80627e-05	4.66641	Up
CCDC177	1.46671	-2.44572	4.87128	1.78294e-06	4.10349e-05	4.58271	Up
HOXD12	1.63426	-5.94491	4.85891	1.88944e-06	4.32098e-05	4.52757	Up
RASSF9	1.26939	0.23717	4.84745	1.99362e-06	4.49639e-05	4.47657	Up
GRIN2C	1.23251	-1.20063	4.84157	2.04921e-06	4.58728e-05	4.45044	Up
KCNG3	1.15011	-1.95305	4.81596	2.30923e-06	5.04387e-05	4.33697	Up
PRPH	1.25782	-1.22053	4.80754	2.40137e-06	5.20713e-05	4.29982	Up
OXGR1	2.1307	-3.28986	4.79785	2.512e-06	5.37587e-05	4.25705	Up
C17orf99	1.31014	-1.25417	4.77841	2.74873e-06	5.79293e-05	4.17156	Up
SCN8A	1.04316	-1.84323	4.77339	2.81323e-06	5.87606e-05	4.14954	Up
FOXD3	1.57059	-1.46726	4.75435	3.07161e-06	6.33251e-05	4.06616	Up
NPTXR	1.06865	0.373418	4.74054	3.27318e-06	6.67922e-05	4.00586	Up
C1QL1	1.04552	1.5675	4.70216	3.90251e-06	7.71839e-05	3.83908	Up
NTN3	1.32291	-4.58395	4.70059	3.9306e-06	7.7569e-05	3.83228	Up
RAET1L	1.48061	1.222	4.69097	4.1069e-06	8.05186e-05	3.79069	Up
RBP1	1.05969	7.23002	4.68575	4.20578e-06	8.21885e-05	3.76814	Up
GFRA3	1.3266	-1.54927	4.68024	4.31261e-06	8.40025e-05	3.74436	Up
NTRK2	1.62618	0.204012	4.65708	4.79093e-06	9.19266e-05	3.64469	Up
DMRT1	1.99967	-5.29332	4.64339	5.0973e-06	9.64146e-05	3.58597	Up
HOXD13	1.6476	0.226725	4.63869	5.20676e-06	9.81269e-05	3.56585	Up
ZFR2	2.45482	1.29405	4.61845	5.7044e-06	0.000106502	3.47941	Up
GAD2	1.63331	-6.27343	4.61435	5.81059e-06	0.00010826	3.46195	Up
PRIMA1	1.32542	0.950163	4.58843	6.52783e-06	0.000118555	3.35177	Up
XKR5	1.25414	-4.35925	4.5312	8.42453e-06	0.000146913	3.1105	Up
ONECUT1	1.50556	-4.7685	4.52371	8.70923e-06	0.000150965	3.07907	Up
NTN1	1.09529	1.28655	4.51949	8.87333e-06	0.000152962	3.06143	Up
DMRTA2	1.70922	-0.548222	4.47454	1.0818e-05	0.0001783	2.87418	Up
GLYATL2	2.19317	-2.30353	4.46404	1.13279e-05	0.000185009	2.83069	Up
SIX2	1.07983	2.56754	4.40961	1.43632e-05	0.000224315	2.60661	Up
UPB1	1.38031	-2.33998	4.40926	1.43851e-05	0.000224353	2.60517	Up
PTN	1.33267	2.30159	4.3706	1.70029e-05	0.000258244	2.44749	Up
COX6A2	2.15864	-2.401	4.36647	1.73081e-05	0.000261994	2.43073	Up
ULBP1	1.06981	-1.18017	4.34407	1.90566e-05	0.000281991	2.34002	Up
PRSS12	1.11569	2.06953	4.32343	2.08176e-05	0.00030167	2.25676	Up
ENHO	1.27585	-0.524179	4.31537	2.15457e-05	0.000310971	2.22438	Up
EDN2	1.20492	3.3256	4.29876	2.31253e-05	0.000330063	2.15776	Up
NGFR	1.32816	1.01543	4.2977	2.323e-05	0.000331032	2.15351	Up
KCNH1	1.15916	-5.34036	4.27723	2.53383e-05	0.000356559	2.07174	Up
ZNF711	1.13438	0.445598	4.27592	2.54792e-05	0.000357982	2.06653	Up
FAM181A	1.84631	-5.60749	4.267	2.64588e-05	0.000369438	2.03103	Up
SOX30	1.25491	-1.01294	4.25903	2.73652e-05	0.000378861	1.99934	Up
FKBP6	1.47011	-2.84108	4.25398	2.7955e-05	0.000385839	1.97928	Up
CACNA2D3	1.019	-0.972206	4.23758	2.99533e-05	0.000408718	1.91435	Up
TUSC3	1.16243	4.16395	4.23547	3.02198e-05	0.000411108	1.90602	Up
LDHC	1.483	-0.631088	4.23435	3.03633e-05	0.000412125	1.90157	Up
IGFBP2	1.01794	6.41635	4.21413	3.30501e-05	0.000441929	1.82186	Up
TMSB15B	1.03144	0.826994	4.19955	3.51268e-05	0.000464179	1.7646	Up
CYP2A13	1.73125	-7.37097	4.17766	3.84796e-05	0.000500402	1.67897	Up
PANX2	1.0001	0.355978	4.16519	4.05239e-05	0.000518741	1.63036	Up
STAR	1.29221	-2.33832	4.15524	4.22301e-05	0.000536007	1.59165	Up
ABCA13	1.74927	-0.760772	4.14705	4.36842e-05	0.000553293	1.55987	Up
NGB	2.15175	-3.4373	4.13775	4.53945e-05	0.000570936	1.52384	Up
NEUROG1	1.2397	-8.32902	4.0892	5.54076e-05	0.000672892	1.33691	Up
ZNF541	1.46032	0.278798	4.08472	5.64306e-05	0.000683931	1.31977	Up
RTP1	1.04996	-8.3354	4.0831	5.68055e-05	0.000687087	1.31356	Up
NTS	2.52934	-0.465408	4.04572	6.61284e-05	0.000780957	1.17121	Up
C1QL4	1.22568	-2.92292	4.04485	6.63613e-05	0.000783193	1.16791	Up
SPSB4	1.6415	-3.5174	4.04218	6.70842e-05	0.000788108	1.15777	Up
IRX6	1.82235	-2.42578	3.99194	8.21298e-05	0.000930253	0.968424	Up
SMCO1	1.03964	-5.86677	3.98621	8.40383e-05	0.000945917	0.946943	Up
TFAP2B	1.60096	-7.02027	3.93557	0.000102814	0.00110739	0.758512	Up
B4GALNT1	1.09176	0.228167	3.91237	0.000112691	0.00118887	0.672877	Up
ATOH7	1.07218	-4.05105	3.90581	0.000115641	0.00121076	0.64876	Up
UGT8	1.56349	0.11339	3.90391	0.000116512	0.00121806	0.641757	Up
ATP13A5	1.75616	-4.13394	3.89825	0.000119133	0.00123512	0.620995	Up
COL21A1	1.10969	-0.167339	3.83687	0.000151423	0.00150072	0.397414	Up
TLX2	1.0081	-0.734742	3.83598	0.000151944	0.00150178	0.394213	Up
TAF7L	1.52674	-0.807838	3.80439	0.000171697	0.00166677	0.280419	Up
GPC4	1.01	1.46032	3.7988	0.000175435	0.00169696	0.260376	Up
CHST9	2.04755	-4.76312	3.79509	0.000177958	0.00171553	0.247086	Up
NKX1-2	1.52942	-3.17047	3.79354	0.000179024	0.00172488	0.24153	Up
RTP3	1.78392	-6.41171	3.77054	0.000195543	0.00184647	0.15944	Up
OXT	1.6443	-4.14522	3.76347	0.000200902	0.00188423	0.1343	Up
VSX1	1.17835	-7.70088	3.75144	0.000210342	0.00195141	0.091622	Up
UBL4B	1.21601	-5.46962	3.74147	0.000218481	0.00201342	0.05635	Up
RNF212	1.26908	3.47293	3.73556	0.000223444	0.00204732	0.0354818	Up
GDNF	1.27966	-4.60177	3.72688	0.000230927	0.00210442	0.00488674	Up
CDH26	1.01471	0.220598	3.69238	0.000263078	0.00234053	-0.116103	Up
TRIM74	1.14342	-1.14442	3.68488	0.000270603	0.00239445	-0.142264	Up
SLC25A48	1.52063	-2.8926	3.68272	0.000272815	0.00240945	-0.149814	Up
EN1	1.76797	-2.6623	3.6827	0.000272834	0.00240945	-0.149878	Up
ZNF214	1.07683	-1.11276	3.67428	0.000281595	0.0024771	-0.179188	Up
POMC	1.13214	-0.349594	3.66604	0.000290419	0.00253859	-0.207795	Up
UCHL1	1.0153	3.67258	3.65784	0.000299465	0.00259873	-0.236224	Up
UMODL1	1.19579	-4.30074	3.65483	0.000302851	0.0026218	-0.246644	Up
ADH7	2.38818	-0.246441	3.64506	0.000314078	0.00270209	-0.280371	Up
FOXN4	1.56301	-6.38871	3.61838	0.000346803	0.00292274	-0.372154	Up
SYT2	1.02314	-4.52839	3.61705	0.000348509	0.00292969	-0.376696	Up
MAEL	1.34973	-5.42367	3.61046	0.000357115	0.00297839	-0.399273	Up
SERPINI2	1.5641	-6.03415	3.55401	0.000439404	0.00349881	-0.590998	Up
ZBTB8B	1.30161	-6.19147	3.50329	0.000528206	0.00405401	-0.760888	Up
MRAP2	1.02862	0.659903	3.46915	0.000597178	0.00447461	-0.874004	Up
ISY1-RAB43	1.02036	2.18838	3.45786	0.000621768	0.00461467	-0.911164	Up
SPTSSB	1.07762	1.50878	3.45437	0.000629558	0.00465418	-0.922629	Up
SCNN1B	1.05047	2.56054	3.45178	0.000635417	0.00468506	-0.931156	Up
NWD1	1.11779	-2.05929	3.43367	0.000677711	0.00493624	-0.990458	Up
DAPL1	1.40526	3.45875	3.40496	0.000750182	0.00535785	-1.08388	Up
ALOX15	1.38978	-1.21458	3.39962	0.000764434	0.00543371	-1.10117	Up
ALDH3A1	1.07472	4.14592	3.38298	0.000810461	0.00568238	-1.15488	Up
RNF17	1.05435	-5.34405	3.38211	0.000812938	0.0056931	-1.15768	Up
PNLDC1	1.4293	-3.22737	3.3611	0.00087497	0.00604983	-1.22518	Up
MAGED4	1.04355	0.60069	3.3554	0.000892538	0.00614533	-1.24341	Up
SHISA2	1.0802	-0.743323	3.34539	0.000924182	0.0063101	-1.27537	Up
MYOT	1.02278	-3.36826	3.31847	0.00101456	0.00680837	-1.36088	Up
C4orf51	1.36063	-8.04328	3.31152	0.00103919	0.00692972	-1.38285	Up
AQP4	1.33599	-6.74835	3.2813	0.00115293	0.00751013	-1.47792	Up
TRPV6	1.04888	0.225713	3.27645	0.00117224	0.00761546	-1.4931	Up
STMND1	1.35859	-4.53038	3.27281	0.00118688	0.00768399	-1.50446	Up
GPR87	1.18623	4.58622	3.27232	0.00118887	0.0076941	-1.50599	Up
PLA2G3	1.31824	-0.985507	3.27208	0.00118987	0.00769783	-1.50676	Up
GOLGA8K	1.05632	-4.39144	3.2594	0.00124245	0.00795502	-1.54628	Up
GBX1	1.84329	-5.75065	3.25905	0.00124392	0.00796163	-1.54737	Up
CRYBA2	1.4422	-3.76145	3.24716	0.00129524	0.00823738	-1.58431	Up
FAM3B	1.16714	2.3678	3.24478	0.00130577	0.0082926	-1.5917	Up
STARD6	1.13954	-5.4725	3.2433	0.00131232	0.00832568	-1.59627	Up
TCP11	1.33809	0.0645261	3.24249	0.00131592	0.00834237	-1.59878	Up
IGSF10	1.05019	-2.41218	3.236	0.00134518	0.00848304	-1.61886	Up
CPNE6	1.17326	-5.59267	3.23118	0.00136732	0.00860757	-1.63376	Up
CDKL4	1.16294	-5.17454	3.22692	0.00138716	0.00870743	-1.64691	Up
TSPAN19	1.36465	-7.00047	3.21909	0.0014243	0.00887006	-1.67102	Up
LHFPL1	1.22531	-4.80652	3.19189	0.0015606	0.00952127	-1.75436	Up
ADAM23	1.16034	0.169389	3.1509	0.00178902	0.0106301	-1.87873	Up
SHCBP1L	1.92701	-4.59748	3.12801	0.00192962	0.0112648	-1.94752	Up
FOXE1	1.22541	1.4528	3.12434	0.00195306	0.0113669	-1.95849	Up
AKR1C2	1.31028	3.9723	3.12355	0.00195818	0.0113835	-1.96087	Up
KCNB2	1.09899	-7.32483	3.11286	0.00202821	0.0117169	-1.99279	Up
FSTL4	1.02538	-0.0959333	3.10673	0.00206937	0.011884	-2.01104	Up
LGR5	1.1857	-2.90003	3.10045	0.00211238	0.0120963	-2.02971	Up
KBTBD12	1.59644	-1.4648	3.09524	0.00214866	0.012265	-2.04517	Up
NEFL	1.57422	-1.52748	3.07811	0.0022721	0.0128214	-2.09584	Up
CSH2	1.2855	-4.856	3.07788	0.00227381	0.0128214	-2.09652	Up
FAT2	1.20384	3.4363	3.07449	0.00229902	0.0129346	-2.10651	Up
SP9	1.2634	-2.08386	3.07271	0.00231235	0.0129852	-2.11175	Up
HOXD11	1.09821	1.94825	2.99656	0.00295425	0.0156941	-2.33342	Up
GAGE10	1.17794	-7.81993	2.98799	0.00303595	0.016019	-2.35805	Up
RNF212B	1.124	-7.27344	2.96594	0.00325561	0.0168815	-2.42108	Up
FOXI3	1.26639	-5.99611	2.96232	0.00329298	0.0170259	-2.43137	Up
CYP4Z1	1.05984	-2.42258	2.95692	0.00334963	0.0172445	-2.44675	Up
TMEM74	1.00396	-3.81763	2.95176	0.00340447	0.0174668	-2.46139	Up
NUTM2E	1.03608	-4.83297	2.94417	0.00348663	0.0178172	-2.48287	Up
SOX21	1.25596	0.329753	2.94259	0.00350405	0.0178859	-2.48736	Up
UGT1A6	1.51393	0.147483	2.93891	0.00354477	0.0180631	-2.49776	Up
GALNTL6	1.01681	-5.32777	2.93502	0.00358823	0.0182175	-2.50874	Up
UCP1	1.01877	-7.16454	2.93112	0.00363226	0.0183943	-2.51972	Up
UGT1A1	1.30026	-5.37678	2.88126	0.00424127	0.0207943	-2.65906	Up
HTR3A	1.14429	-2.88924	2.86535	0.00445443	0.0216444	-2.70306	Up
CACNA1B	1.20308	-5.00715	2.86289	0.00448819	0.0217732	-2.70983	Up
HELT	1.04699	-8.09713	2.86118	0.00451176	0.021858	-2.71453	Up
CTCFL	1.92227	-4.38257	2.84163	0.00479022	0.022912	-2.7682	Up
MSGN1	1.19217	-6.82835	2.83449	0.00489573	0.0233413	-2.78771	Up
TP63	1.18949	4.17661	2.81071	0.00526255	0.0246847	-2.85236	Up
CYP26A1	1.02666	-2.45612	2.80974	0.00527794	0.0247247	-2.85497	Up
TDRD9	1.12602	-1.17369	2.80609	0.00533663	0.0249153	-2.86486	Up
AADACL2	1.20953	-6.58717	2.78967	0.00560771	0.0259187	-2.90913	Up
ELAVL2	1.17355	-0.667603	2.78021	0.00576938	0.0264891	-2.9345	Up
DLX6	1.12523	-1.22067	2.77757	0.00581538	0.0266188	-2.94159	Up
LGALS7B	1.17306	7.55684	2.77374	0.00588242	0.0268574	-2.95182	Up
FCN2	1.05228	-7.43394	2.77312	0.00589347	0.026901	-2.95349	Up
SSTR5	1.32693	-3.88107	2.75984	0.00613225	0.0276751	-2.98891	Up
ANKUB1	1.06874	-4.63183	2.75846	0.00615749	0.0277611	-2.99257	Up
DMRT3	1.1787	-4.07101	2.7454	0.00640172	0.0285972	-3.02723	Up
OR7A5	1.10566	-6.95477	2.71304	0.00704513	0.0309522	-3.11244	Up
GFY	1.1206	-5.11996	2.71108	0.00708592	0.0310979	-3.11757	Up
AHSG	1.04058	-5.92945	2.70344	0.00724683	0.0316955	-3.13752	Up
GABRQ	1.17446	-0.752501	2.66638	0.00807547	0.0343917	-3.23358	Up
PCDH19	1.09111	-3.17803	2.6604	0.00821694	0.0348137	-3.24897	Up
VAX1	1.16869	-4.45224	2.64827	0.00851074	0.0357638	-3.28008	Up
UGT1A4	1.14161	-6.65731	2.64808	0.00851543	0.0357752	-3.28056	Up
SLC6A15	1.35764	-4.00359	2.63788	0.00876978	0.0365367	-3.3066	Up
CYP2F1	1.1697	-5.47477	2.61572	0.0093462	0.0383739	-3.36286	Up
IGFBPL1	1.02553	-1.72653	2.60919	0.00952229	0.0389063	-3.37934	Up
VTCN1	1.019	0.967583	2.60788	0.00955815	0.0389909	-3.38266	Up
RBP2	1.11508	-7.34908	2.60346	0.00967949	0.0392988	-3.3938	Up
FETUB	1.27281	-4.76263	2.59472	0.00992347	0.0399558	-3.41575	Up
ALX3	1.49311	-5.44171	2.59076	0.0100357	0.0403535	-3.42567	Up
SERPINA11	1.00303	-6.37208	2.54891	0.0112949	0.0442949	-3.52972	Up
POF1B	1.00643	1.44919	2.54474	0.0114276	0.0446538	-3.53999	Up
CALML3	1.39706	4.72421	2.53776	0.0116532	0.0452794	-3.55716	Up
ATP12A	1.07673	-4.55156	2.53526	0.0117348	0.0454786	-3.56328	Up
LCE1C	1.38794	-3.6698	2.52623	0.0120345	0.0464402	-3.58542	Up
SOSTDC1	1.29879	-3.55356	2.52363	0.0121218	0.0466428	-3.59177	Up
LEFTY2	1.05285	-3.43987	2.52359	0.0121233	0.0466428	-3.59187	Up
NPPC	1.00263	-3.36319	2.50916	0.0126193	0.0480072	-3.62703	Up
HS3ST4	1.17052	-5.90489	2.4981	0.0130115	0.0491462	-3.65384	Up
