# Supplementary material for: Analysis of the correlation between RFC4 expression and tumor immune microenvironment and prognosis in patients with cervical cancer
Source: Front Genet. 2025 May 19;16:1514383. doi: 10.3389/fgene.2025.1514383 (PMC12127329; doi:10.3389/fgene.2025.1514383)
Supplement: Supplementary file 5 [file Table5.xlsx]

## Sheet: Sheet 1
Supplementary Table S5. Correlation analysis between RFC4 and immune cell infiltration.
Gene	Cells	Correlation	P value	Significance
RFC4	Mast cells activated	-0.187391	0.000988391	***
RFC4	T cells CD4 memory activated	-0.146164	0.0104635	*
RFC4	Macrophages M0	-0.120869	0.0345633	*
RFC4	NK cells resting	-0.112617	0.0490463	*
RFC4	Eosinophils	-0.0771537	0.178263
RFC4	Neutrophils	-0.0625174	0.275625
RFC4	NK cells activated	-0.0540532	0.346007
RFC4	Macrophages M1	-0.0536576	0.349553
RFC4	T cells gamma delta	-0.0491683	0.391394
RFC4	Monocytes	-0.0344185	0.548645
RFC4	T cells CD8	-0.0202119	0.724724
RFC4	T cells CD4 memory resting	-0.0140921	0.806058
RFC4	Macrophages M2	-0.00199702	0.972247
RFC4	T cells regulatory Tregs	0.0405133	0.480136
RFC4	T cells CD4 naive	0.0438711	0.444475
RFC4	B cells memory	0.054785	0.339506
RFC4	Mast cells resting	0.0631997	0.270409
RFC4	T cells follicular helper	0.0775609	0.175976
RFC4	B cells naive	0.0973258	0.089211
RFC4	Dendritic cells activated	0.132267	0.0206436	*
RFC4	Dendritic cells resting	0.168156	0.00317225	**
RFC4	Plasma cells	0.198466	0.000478809	***
Note: *: P<0.05,*: P<0.01,*: P<0.001.
